# Supplementary material for: Integrated Manufacturing of Suspended and Aligned Nanofibrous Scaffold for Structural Maturation and Synchronous Contraction of HiPSC-Derived Cardiomyocytes
Source: Bioengineering (Basel). 2023 Jun 9;10(6):702. doi: 10.3390/bioengineering10060702 (PMC10295015; doi:10.3390/bioengineering10060702)
Supplement: Supplementary file 1 [file bioengineering-10-00702-s001.zip]

Archive with 4 entries (3 files):
- Supplymentary Files-bioengineering-2377947/Video S1.mp4
- Supplymentary Files-bioengineering-2377947/Video S2.mp4
- Supplymentary Files-bioengineering-2377947/bioengineering-2377947-Supplymentary Information.pdf
- Supplymentary Files-bioengineering-2377947/
